# Supplementary material for: RNF20 affects porcine adipocyte differentiation via regulation of mitotic clonal expansion
Source: Cell Prolif. 2021 Oct 14;54(12):e13131. doi: 10.1111/cpr.13131 (PMC8666272; doi:10.1111/cpr.13131)
Supplement: Supplementary file 5 — Tab S1 [file CPR-54-e13131-s006.xlsx]

## Sheet: Sheet1
Table S1 Primers for qPCR
Target genes	Forward	Reverse
ITGA1	ACCCCTGGGAAAGTGTTACC	TGCAACAAGCACCTCTTCTG
ITGA4	GCCCCTCAACATGAACAGAT	ATAAGACCCAAGCTGCTCCA
ITGA5	TCCCGAGTACCTGATCAACC	ATGTAGACCCTGCCCACCTC
ITGA7	AGCCTCTTCGGCTTCTCTGT	CACGGTCAATGTCCACTCTG
ITGA8	GGAAGGGGGAGCTGTCTACT	CTCACTGTTGCTCCAAACCA
ITGB1	GAAGGTGGCTTTGATGCAAT	CCAGGTGACACTGTCCATCA
THBS1	CCATCATGCCCTGCTCTAAT	TGTTGAGGCTGTCACAGGAG
THBS2	AGCATGATCCAGGAGCTGTC	ACCACCCAGGTCTCGTTCT
THBS3	CAGTGACATCGGTGTCTGG	TGTTTTCTTGGGAGAAGCAGA
VEGFA	ATCTTCAAGCCGTCCTGTGT	TGCATTCACATTTGTTGTGC
NCAM1	TCCCCCGATGATAGATTCAG	ACTCTCCAACGCTGATTTCC
VCAN	ATTGGTGTCAGGAGCAGGAC	GGCTTGCTTTTCTGAGATGG
NFASC	AGTCGGTGAAGGACCACATC	GTCCCAGACCTCCTCCTCAT
NECTIN	GGCAAAGCACAACTTTCCTC	CATTCTTTCCCCATACTGCTG
NTNG2	CAGCGGGAGAACCTCTACAA	GGAAGCTCCTCTTGCACTTG
MEK1	GTGGGCACAAGGTCCTACAT	CTGGAGGAGGGATGGGATAC
MEK2	GCTGCTGGACTACATCGTGA	GGCAAAATCCACTTCTTCCA
ERK1	CTACGGCATGGTGTGCTCT	CAGGGTTCTCTGGCAGTAGG
ERK2	CCAGATCTTGCTACGCTTCC	GTCTCCATCAGGTCCTGCAC
Ras	GCGAAGGCTTCCTTTGTGTA	TCCTTGTTGGCAAATCACAC
Raf	TCGATGTCAGACTTGTGGCTA	GCATGGGGTGTGGAGTATCT
RNF20	GGGTGTCTCTTCAACGGAGG	CATCATCGGTGGCCTGTCTT
SCD	CTTCCTGATCATTGCCAACA	GCAAACCACCCTTCTCTTTG
FABP3	ATCGAAGTGAATGGGGACAC	CAAGCGTTGTCTCTTGTCCA
LPL	GTTGAGGACACTTGCCATCT	CCTCTTGTATAGGGCAGCCAC
APOA1	CGATCAAAGACAGTGGCAGA	GCTGCACCTTCTTCTTCACC
ACSL1	GAGCTGTTCCGGTACTTTCG	CAAGGGCTCATCACTGTCAA
PLTP	TGATGGGGGCTATATCAACG	CGAGGTGATGAAAGTGGACA
ADIPOQ	TGGCGAGAAGGGTGAGAAAG	TGCTGAACGGTAGACATAGGC
PLIN1	GGACCACCTGGAAGAAAGA	AGAGCAGCACCGAGGACTT
SFRP1	CTTCCTCTGTTCGCTCTTCG	TTGTCACATGGAGGACACAC
SFRP2	AGGACAACGACCTCTGCATC	ACGCCGTTCAGCTTGTAAAT
SFRP4	CGAATTCTTCCTGCCAGTGT	GACTGTCCTCTGCTGCTCCT
SFRP5	TGGACAACGACCTCTGCAT	AGATAGAGAATGGGGACCGG
DDK2	ATACCAAGGACTGGCTTTCG	TCTATGGCAGCGCTTCTTTT
DDK3	TCAACTACCCGCAAGAGGAG	CTTGGTTTCCGTGTTGGTCT
NDK1	CGGAAAGGCATCGAAGAGT	CCTCTTCTCATCGCCACTG
DVL1	GGGCTACCCCTACCAGTACC	GACCGGCTCTCCTTCTCTC
DVL2	TCTGGTGAAGATCCCTGTCC	GATACCACCCTTCCGTTGAA
CPT1A	ACCAACCCCAACATTCCATA	CCCTTTACCGAAAGTGGTGA
CPT1B	ACTGTCTGGGCAAACCAAAC	CTTCTTGATGAGGCCTTTGC
DGAT1	CCCACCATCCAGAACTCCAT	CGGTCTCCAAACTGCATGAG
