# Supplementary material for: RNF20 affects porcine adipocyte differentiation via regulation of mitotic clonal expansion
Source: Cell Prolif. 2021 Oct 14;54(12):e13131. doi: 10.1111/cpr.13131 (PMC8666272; doi:10.1111/cpr.13131)
Supplement: Supplementary file 6 — Tab S2 [file CPR-54-e13131-s001.xlsx]

## Sheet: Sheet1
Table S2 siRNA and negative control (NC) oligo RNA targeting porcine RNF20 gene
siRNA	Sense strand	Antisense strand
siRNF20-1	5’-GGAGAUGAAUGCGGAGCUUTT-3’	5’-AAGCUCCGCAUUCAUCUCCTT-3’
siRNF20-2	5‘-UUCUCCGAACGUGUCACGUTT-3’	5’-ACGUGACACGUUCGGAGAATT-3’
siRNF20-3	5’-GCAGCAGUGAGGGAGAAATT-3’	5’-UUUCUCCCUCAACUGCUGCTT-3’
siNC	5’-GCGCCAAGUUGAGCUCAUUTT-3’	5’-AAUGAGCUCAACUUGGCGCTT-3’
