# Supplementary material for: RNF20 affects porcine adipocyte differentiation via regulation of mitotic clonal expansion
Source: Cell Prolif. 2021 Oct 14;54(12):e13131. doi: 10.1111/cpr.13131 (PMC8666272; doi:10.1111/cpr.13131)
Supplement: Supplementary file 7 — Tab S3 [file CPR-54-e13131-s002.xlsx]

## Sheet: Sheet1
Table S3 KEGG pathways enriched for downregulated genes in siRNF20 compared with siNC mature adipocytes (8 day).
Term	Count	PValue	FDR
ptr05414: Dilated cardiomyopathy	17	1.35e-09	1.68e-06
ptr05410: Hypertrophic cardiomyopathy (HCM)	15	4.11e-08	5.14e-05
ptr04510: Focal adhesion	23	4.49e-08	5.61e-05
ptr04512: ECM-receptor interaction	14	7.24e-07	0.000906
ptr05412: Arrhythmogenic right ventricular cardiomyopathy	11	1.55e-05	0.0193488
ptr04270: Vascular smooth muscle contraction	13	0.000125	0.156636
ptr04151: PI3K-Akt signaling pathway	22	0.000384	0.478546
ptr03320: PPAR signaling pathway	9	0.000542	0.675568
ptr04921: Oxytocin signaling pathway	13	0.00117966	1.46495
ptr04022: cGMP-PKG signaling pathway	13	0.00124661	1.5475
ptr04310: Wnt signaling pathway	12	0.00142194	1.76338
ptr04514: Cell adhesion molecules (CAMs)	12	0.00222749	2.74961
ptr04810: Regulation of actin cytoskeleton	15	0.00233114	2.87585
ptr04066: HIF-1 signaling pathway	9	0.00353772	4.33429
ptr04974: Protein digestion and absorption	8	0.00838478	9.99242
ptr05205: Proteoglycans in cancer	13	0.00928705	11.011
ptr04611: Platelet activation	10	0.0109593	12.8709
ptr04115: p53 signaling pathway	7	0.0127108	14.7805
ptr04015: Rap1 signaling pathway	13	0.0141091	16.2775
ptr04360: Axon guidance	9	0.021836	24.1216
ptr04020: Calcium signaling pathway	11	0.0246786	26.8331
ptr04925: Aldosterone synthesis and secretion	7	0.0270169	28.9962
ptr05230: Central carbon metabolism in cancer	6	0.0301552	31.8072
ptr00010: Glycolysis / Gluconeogenesis	6	0.0319695	33.3851
ptr04261: Adrenergic signaling in cardiomyocytes	9	0.037727	38.1728
ptr04152: AMPK signaling pathway	8	0.0458567	44.3955
ptr04520: Adherens junction	6	0.0489334	46.5961
